# Supplementary material for: Combination of strontium chloride and photobiomodulation in the control of tooth sensitivity post-bleaching: A split-mouth randomized clinical trial
Source: PLoS One. 2021 Apr 28;16(4):e0250501. doi: 10.1371/journal.pone.0250501 (PMC8081218; doi:10.1371/journal.pone.0250501)
Supplement: S1 Dataset — (XLSX) [file pone.0250501.s006.xlsx]

## Sheet: Sheet1
	PLACEBO												Placebo + PBM
	1st week				2nd week				3nd week				1st week				2nd week				3nd week
Study participants	1st day	2nd day	3rd day	4th- 7th day	8th day	9th day	10th day	11th - 14th day	15th day	16th day	17th day	18th - 21st day	1st day	2nd day	3rd day	4th- 7th day	8th day	9th day	10th day	11th - 14th day	15th day	16th day	17th day	18th - 21st day
P1	1	1	0	0	3	2	1	0	2	1	0	0	2	1	0	0	2	1	1	0	1	0	0	0
P2	2	1	1	0	2	2	1	0	3	2	1	0	3	2	0	0	3	3	1	0	3	1	0	0
P3	3	1	0	0	3	2	1	0	3	2	0	0	3	1	0	0	3	1	0	0	3	0	0	0
P4	2	1	0	0	3	2	1	0	3	2	1	0	2	0	0	0	3	1	0	0	3	1	1	0
P5	3	2	1	0	3	3	1	0	2	1	1	0	3	2	1	0	3	3	1	0	0	0	0	0
P6	3	1	0	0	3	2	1	0	3	2	1	0	3	0	0	0	3	1	0	0	3	0	0	0
P7	2	1	0	0	3	2	1	0	3	2	1	0	2	0	0	0	3	2	1	0	3	0	0	0
P8	3	0	0	0	3	2	0	0	3	2	0	0	2	1	0	0	2	2	1	0	2	0	0	0
P9	3	1	0	0	3	1	1	0	3	1	0	0	3	1	0	0	3	1	0	0	3	2	0	0
P10	2	1	0	0	2	2	1	0	3	3	1	0	2	0	0	0	2	0	0	0	3	3	0	0
P11	3	2	0	0	3	2	1	0	3	3	2	0	2	0	0	0	2	2	1	0	3	0	0	0
P12	2	2	0	0	3	1	1	0	3	2	1	0	1	1	0	0	2	0	0	0	3	2	0	0
P13	3	1	0	0	3	3	0	0	3	1	0	0	1	1	0	0	1	1	1	0	2	2	0	0
P14	3	2	1	0	3	2	1	0	3	1	0	0	2	0	0	0	3	2	0	0	2	2	0	0
P15	2	1	0	0	2	1	1	1	3	2	1	0	2	1	0	0	2	1	0	0	1	0	0	0
P16	3	2	1	0	3	2	0	0	2	2	0	0	1	0	0	0	2	0	0	0	1	0	0	0
P17	2	1	0	0	2	1	1	0	3	1	1	0	2	0	0	0	1	0	0	0	1	1	0	0
P18	2	1	1	0	3	2	0	0	3	2	1	0	2	1	0	0	2	1	0	0	2	1	0	0
P19	3	1	1	0	2	1	1	0	3	2	1	0	2	1	0	0	1	1	0	0	1	0	0	0
P20	2	1	1	0	3	2	1	0	2	1	0	0	1	1	0	0	2	0	0	0	1	1	0	0
P21	3	1	0	0	2	2	1	0	2	1	0	0	1	1	0	0	2	1	1	0	1	1	0	0
P22	2	1	0	0	2	2	0	0	1	1	1	0	3	0	0	0	3	2	1	0	0	0	0	0
P23	3	2	0	0	2	2	0	0	2	1	0	0	1	1	0	0	1	1	0	0	1	1	0	0
P24	2	2	0	0	3	1	1	0	1	1	1	0	2	2	0	0	1	1	0	0	0	0	0	0
P25	3	1	1	0	3	2	1	0	3	1	0	0	1	1	0	0	1	0	0	0	1	1	0	0
	STRONTIUM												STRONTIUM+PBM
	1st week				2nd week				3nd week				1st week				2nd week				3nd week
Study participants	1st day	2nd day	3rd day	4th- 7th day	8th day	9th day	10th day	11th - 14th day	15th day	16th day	17th day	18th - 21st day	1st day	2nd day	3rd day	4th- 7th day	8th day	9th day	10th day	11th - 14th day	15th day	16th day	17th day	18th - 21st day
P26	2	1	0	0	3	2	1	0	2	1	0	0	2	1	1	0	3	2	0	0	2	0	0	0
P27	2	1	1	0	2	0	0	0	2	1	0	0	0	0	0	0	2	0	0	0	2	0	0	0
P28	2	1	1	0	3	1	1	0	2	1	0	0	3	0	0	0	2	0	0	0	3	0	0	0
P29	1	0	0	0	1	1	1	0	1	0	0	0	0	0	0	0	0	0	0	0	0	0	0	0
P30	2	1	1	0	2	1	0	0	3	1	1	0	2	1	0	0	2	1	0	0	2	0	0	0
P31	1	0	0	0	2	1	0	0	2	0	0	0	1	0	1	0	1	0	0	0	1	0	0	0
P32	2	1	0	0	3	3	1	0	3	0	0	0	2	1	0	0	2	3	1	0	2	0	0	0
P33	1	0	0	0	2	1	0	0	2	0	0	0	1	0	0	0	1	0	0	0	2	0	0	0
P34	2	1	0	0	1	0	0	0	3	0	0	0	2	0	0	0	1	0	0	0	3	1	0	0
P35	1	0	0	0	1	0	0	0	2	1	0	0	1	0	0	0	1	0	0	0	1	0	0	0
P36	2	1	0	0	3	1	1	0	3	2	0	0	1	0	0	0	3	1	0	0	2	0	0	0
P37	2	0	0	0	2	1	0	0	3	2	0	0	2	0	0	0	2	1	0	0	3	0	0	0
P38	1	1	0	0	2	1	0	0	3	1	0	0	2	1	1	0	2	1	0	0	2	0	0	0
P39	1	0	0	0	1	0	0	0	2	1	1	0	1	0	0	0	3	0	0	0	1	0	0	0
P40	2	0	0	0	3	3	1	0	3	1	0	0	2	0	0	0	2	3	1	0	2	0	0	0
P41	2	0	0	0	1	1	0	0	3	1	0	0	2	0	0	0	1	0	0	0	2	1	1	0
P42	3	1	1	0	3	2	1	0	3	2	0	0	3	1	1	0	3	2	1	0	2	2	1	0
P43	2	0	0	0	2	2	0	0	2	2	0	0	1	0	0	0	2	0	0	0	2	0	0	0
P44	3	1	1	0	3	2	0	0	3	2	0	0	3	2	1	0	3	2	0	0	3	2	0	0
P45	1	0	0	0	2	1	0	0	2	0	0	0	1	0	0	0	3	0	0	0	1	0	0	0
P46	0	0	1	0	3	2	1	0	3	2	1	0	2	0	1	0	3	2	1	0	3	0	0	0
P47	2	1	0	0	2	1	0	0	2	0	0	0	2	0	0	0	2	0	0	0	2	0	0	0
P48	1	0	0	0	2	1	0	0	1	1	1	0	2	0	1	0	2	1	0	0	1	0	0	0
P49	2	1	1	0	3	2	1	0	3	1	0	0	0	0	0	0	2	1	1	0	3	1	1	0
P50	1	0	0	0	1	0	0	0	2	1	0	0	1	0	0	0	1	0	0	0	2	0	0	0
